# Supplementary material for: A statistical framework for radiation dose estimation with uncertainty quantification from the γ-H2AX assay
Source: PLoS One. 2018 Nov 28;13(11):e0207464. doi: 10.1371/journal.pone.0207464 (PMC6261578; doi:10.1371/journal.pone.0207464)
Supplement: S2 File — (ZIP) [file pone.0207464.s002.zip]

Archive with 2 entries (2 files):
- h2ax.dat
- PHE_H2AXcalibration.xls
