# Supplementary material for: A statistical framework for radiation dose estimation with uncertainty quantification from the γ-H2AX assay
Source: PLoS One. 2018 Nov 28;13(11):e0207464. doi: 10.1371/journal.pone.0207464 (PMC6261578; doi:10.1371/journal.pone.0207464)
Supplement: S2 File — (ZIP) [file pone.0207464.s002.zip › h2ax.dat]

patient rel.foci time dose foci n ndose ndose2
H2 0.08 1 0 40 500 0 0
H2 7.19 1 0.5 3595 500 250 125
H2 7.65 24 4 3825 500 2000 8000
H2 0.06 1 0 30 500 0 0
H2 13.58 1 1 6790 500 500 500
H2 13.52 1 1 6760 500 500 500
H2 2.08 24 1 1040 500 500 500
H2 0.14 24 0 70 500 0 0
H2 2.22 24 1 1110 500 500 500
H2 0 1 0 0 500 0 0
H2 8.4 1 0.5 4200 500 250 125
H2 11.9 1 1 5950 500 500 500
H2 0.1 24 0 50 500 0 0
H2 1.6 24 0.5 800 500 250 125
H2 3.7 24 1 1850 500 500 500
H2 7.7 24 4 3850 500 2000 8000
H2 0.14 1 0 70 500 0 0
H2 6.86 1 0.5 3430 500 250 125
H2 7.52 1 0.5 3760 500 250 125
H3 0.02 1 0 10 500 0 0
H3 6.92 1 0.5 3460 500 250 125
H3 11.46 1 1 5730 500 500 500
H3 0.22 24 0 110 500 0 0
H3 2.14 24 0.5 1070 500 250 125
H3 2.99 24 1 1495 500 500 500
H3 8.5 24 4 4250 500 2000 8000
H7 0.05 1 0 25 500 0 0
H7 7.35 1 0.5 3675 500 250 125
H7 0.26 1 0 130 500 0 0
H7 0.04 1 0 20 500 0 0
H7 0.88 1 0.05 440 500 25 1.25
H7 1.52 1 0.1 760 500 50 5
H7 3.58 1 0.25 1790 500 125 31.25
H7 6.62 1 0.5 3310 500 250 125
H7 10.62 1 1 5310 500 500 500
H7 0.08 24 0 40 500 0 0
H7 0.32 24 0.05 160 500 25 1.25
H7 0.3 24 0.1 150 500 50 5
H7 0.46 24 0.25 230 500 125 31.25
H7 1.02 24 0.5 510 500 250 125
H7 1.78 24 1 890 500 500 500
H7 0.1 1 0 50 500 0 0
H7 0.76 1 0.05 380 500 25 1.25
H7 2.02 1 0.1 1010 500 50 5
H7 4.26 1 0.25 2130 500 125 31.25
H7 7.02 1 0.5 3510 500 250 125
H7 13.46 1 1 6730 500 500 500
H7 0.08 24 0 40 500 0 0
H7 0.22 24 0.05 110 500 25 1.25
H7 0.38 24 0.1 190 500 50 5
H7 0.72 24 0.25 360 500 125 31.25
H7 1.16 24 0.5 580 500 250 125
H7 1.78 24 1 890 500 500 500
H8 0.12 1 0 60 500 0 0
H8 12.38 1 1 6190 500 500 500
H8 12.26 1 1 6130 500 500 500
H8 2.36 24 1 1180 500 500 500
H8 0.18 24 0 90 500 0 0
H8 2.54 24 1 1270 500 500 500
H9 0.08 1 0 40 500 0 0
H9 7.3 1 0.5 3650 500 250 125
H9 9.94 1 1 4970 500 500 500
H9 9.86 1 1 4930 500 500 500
H9 2.38 24 1 1190 500 500 500
H9 0.04 24 0 20 500 0 0
H9 2.42 24 1 1210 500 500 500
H9 0.18 1 0 90 500 0 0
H9 0.04 1 0 20 500 0 0
H9 0.7 1 0.05 350 500 25 1.25
H9 1.44 1 0.1 720 500 50 5
H9 3.26 1 0.25 1630 500 125 31.25
H9 7.02 1 0.5 3510 500 250 125
H9 9.32 1 1 4660 500 500 500
H9 0.04 24 0 20 500 0 0
H9 0.5 24 0.05 250 500 25 1.25
H9 0.44 24 0.1 220 500 50 5
H9 1.66 24 0.25 830 500 125 31.25
H9 1.78 24 0.5 890 500 250 125
H9 1.74 24 1 870 500 500 500
H9 0.08 1 0 40 500 0 0
H9 1.2 1 0.05 600 500 25 1.25
H9 2.08 1 0.1 1040 500 50 5
H9 4.02 1 0.25 2010 500 125 31.25
H9 6.7 1 0.5 3350 500 250 125
H9 12.12 1 1 6060 500 500 500
H9 0.06 24 0 30 500 0 0
H9 0.28 24 0.05 140 500 25 1.25
H9 0.42 24 0.1 210 500 50 5
H9 1.36 24 0.25 680 500 125 31.25
H9 1.12 24 0.5 560 500 250 125
H9 1.78 24 1 890 500 500 500
H12 0.11 1 0 55 500 0 0
H12 7.69 24 4 3845 500 2000 8000
H12 0.54 1 0 270 500 0 0
H12 7.6 1 0.5 3800 500 250 125
H12 7.66 24 4 3830 500 2000 8000
H12 0.04 1 0 20 500 0 0
H12 0.08 1 0 40 500 0 0
H12 0.8 1 0.05 400 500 25 1.25
H12 1.3 1 0.1 650 500 50 5
H12 4.12 1 0.25 2060 500 125 31.25
H12 6.8 1 0.5 3400 500 250 125
H12 9.76 1 1 4880 500 500 500
H12 0.08 24 0 40 500 0 0
H12 0.3 24 0.05 150 500 25 1.25
H12 0.52 24 0.1 260 500 50 5
H12 0.6 24 0.25 300 500 125 31.25
H12 1.84 24 0.5 920 500 250 125
H12 1.56 24 1 780 500 500 500
H12 0.06 1 0 30 500 0 0
H12 0.96 1 0.05 480 500 25 1.25
H12 1.6 1 0.1 800 500 50 5
H12 3.22 1 0.25 1610 500 125 31.25
H12 6.62 1 0.5 3310 500 250 125
H12 11.36 1 1 5680 500 500 500
H12 0.12 24 0 60 500 0 0
H12 0.26 24 0.05 130 500 25 1.25
H12 0.34 24 0.1 170 500 50 5
H12 0.78 24 0.25 390 500 125 31.25
H12 0.94 24 0.5 470 500 250 125
H12 1.72 24 1 860 500 500 500
H14 7.48 1 0.5 3740 500 250 125
H15 0.34 1 0 170 500 0 0
H15 6.38 1 0.5 3190 500 250 125
H15 8.52 24 4 4260 500 2000 8000
H15 6.04 1 0.5 3020 500 250 125
H15 7.98 24 4 3990 500 2000 8000
H15 0.54 1 0 270 500 0 0
H17 7.24 1 0.5 3620 500 250 125
H17 7.68 1 0.5 3840 500 250 125
H17 8.12 24 4 4060 500 2000 8000
H17 6.8 1 0.5 3400 500 250 125
H19 0 1 0 0 500 0 0
H19 5.96 1 0.5 2980 500 250 125
H19 7 24 4 3500 500 2000 8000
H19 5.96 1 0.5 2980 500 250 125
H19 6.82 24 4 3410 500 2000 8000
H19 0.18 1 0 90 500 0 0
H19 5.76 1 0.5 2880 500 250 125
H19 8.82 24 4 4410 500 2000 8000
H19 6.16 1 0.5 3080 500 250 125
H20 0.07 1 0 35 500 0 0
H20 7.49 24 4 3745 500 2000 8000
H20 0.2 1 0 100 500 0 0
H20 7.4 1 0.5 3700 500 250 125
H20 8.3 24 4 4150 500 2000 8000
H20 0.36 1 0 180 500 0 0
H29 7.26 1 0.5 3630 500 250 125
H29 7.06 24 4 3530 500 2000 8000
H30 7.46 1 0.5 3730 500 250 125
H30 9.1 24 4 4550 500 2000 8000
H31 7.68 1 0.5 3840 500 250 125
H31 8.3 24 4 4150 500 2000 8000
H33 0.16 1 0 80 500 0 0
H33 0.04 1 0 20 500 0 0
H33 0.64 1 0.05 320 500 25 1.25
H33 1.3 1 0.1 650 500 50 5
H33 2.86 1 0.25 1430 500 125 31.25
H33 6.64 1 0.5 3320 500 250 125
H33 9.3 1 1 4650 500 500 500
H33 0.04 24 0 20 500 0 0
H33 0.22 24 0.05 110 500 25 1.25
H33 0.42 24 0.1 210 500 50 5
H33 0.8 24 0.25 400 500 125 31.25
H33 1.3 24 0.5 650 500 250 125
H33 1.16 24 1 580 500 500 500
H33 0.06 1 0 30 500 0 0
H33 0.98 1 0.05 490 500 25 1.25
H33 1.94 1 0.1 970 500 50 5
H33 4.16 1 0.25 2080 500 125 31.25
H33 6.1 1 0.5 3050 500 250 125
H33 11.42 1 1 5710 500 500 500
H33 0.12 24 0 60 500 0 0
H33 0.1 24 0.05 50 500 25 1.25
H33 0.18 24 0.1 90 500 50 5
H33 0.78 24 0.25 390 500 125 31.25
H33 1.18 24 0.5 590 500 250 125
H33 1.38 24 1 690 500 500 500
H34 0.1 1 0 50 500 0 0
H34 7.4 1 0.5 3700 500 250 125
H34 7.74 24 4 3870 500 2000 8000
H34 7.3 1 0.5 3650 500 250 125
H34 7.68 24 4 3840 500 2000 8000
H34 0.06 1 0 30 500 0 0
H34 0.1 1 0 50 500 0 0
H34 7.96 1 0.5 3980 500 250 125
H43 7.14 1 0.5 3570 500 250 125
H43 8.28 24 4 4140 500 2000 8000
H43 7.14 1 0.5 3570 500 250 125
H48 8.4 24 4 4200 500 2000 8000
H48 0.1 1 0 50 500 0 0
H48 7.4 1 0.5 3700 500 250 125
H48 12.26 1 1 6130 500 500 500
H48 0.06 24 0 30 500 0 0
H48 1.68 24 0.5 840 500 250 125
H48 2.9 24 1 1450 500 500 500
H48 7.74 24 4 3870 500 2000 8000
H50 0.09 1 0 45 500 0 0
H50 7.2 1 0.5 3600 500 250 125
H50 7.21 24 4 3605 500 2000 8000
H50 10.9 24 4 5450 500 2000 8000
H53 0.12 1 0 60 500 0 0
H53 6.64 1 0.5 3320 500 250 125
H53 6.34 24 4 3170 500 2000 8000
H53 6.52 1 0.5 3260 500 250 125
H53 6.12 24 4 3060 500 2000 8000
H53 0.22 1 0 110 500 0 0
H53 6.76 1 0.5 3380 500 250 125
H53 6.86 24 4 3430 500 2000 8000
H53 6.26 1 0.5 3130 500 250 125
H54 0.04 1 0 20 500 0 0
H54 13.82 1 1 6910 500 500 500
H54 2.16 24 1 1080 500 500 500
H54 13.78 1 1 6890 500 500 500
H54 0.12 1 0 60 500 0 0
H54 2.28 24 1 1140 500 500 500
H54 0.08 1 0 40 500 0 0
H54 0.64 1 0.05 320 500 25 1.25
H54 1.76 1 0.1 880 500 50 5
H54 3.34 1 0.25 1670 500 125 31.25
H54 6.34 1 0.5 3170 500 250 125
H54 9.8 1 1 4900 500 500 500
H54 0.1 24 0 50 500 0 0
H54 0.36 24 0.05 180 500 25 1.25
H54 0.52 24 0.1 260 500 50 5
H54 0.68 24 0.25 340 500 125 31.25
H54 1.4 24 0.5 700 500 250 125
H54 1.22 24 1 610 500 500 500
H54 0.04 1 0 20 500 0 0
H54 0.88 1 0.05 440 500 25 1.25
H54 1.82 1 0.1 910 500 50 5
H54 3.96 1 0.25 1980 500 125 31.25
H54 6.34 1 0.5 3170 500 250 125
H54 11.82 1 1 5910 500 500 500
H54 0.04 24 0 20 500 0 0
H54 0.14 24 0.05 70 500 25 1.25
H54 0.28 24 0.1 140 500 50 5
H54 0.8 24 0.25 400 500 125 31.25
H54 1.28 24 0.5 640 500 250 125
H54 1.26 24 1 630 500 500 500
H56 0.16 1 0 80 500 0 0
H56 7.28 1 0.5 3640 500 250 125
H57 0.12 1 0 60 500 0 0
H57 7.48 1 0.5 3740 500 250 125
H57 0.04 1 0 20 500 0 0
H57 0.6 1 0.05 300 500 25 1.25
H57 1.42 1 0.1 710 500 50 5
H57 3.08 1 0.25 1540 500 125 31.25
H57 6.64 1 0.5 3320 500 250 125
H57 9.84 1 1 4920 500 500 500
H57 0.1 24 0 50 500 0 0
H57 0.32 24 0.05 160 500 25 1.25
H57 0.5 24 0.1 250 500 50 5
H57 0.68 24 0.25 340 500 125 31.25
H57 1.44 24 0.5 720 500 250 125
H57 2.08 24 1 1040 500 500 500
H57 0.02 1 0 10 500 0 0
H57 0.86 1 0.05 430 500 25 1.25
H57 1.96 1 0.1 980 500 50 5
H57 3.24 1 0.25 1620 500 125 31.25
H57 6.74 1 0.5 3370 500 250 125
H57 12.62 1 1 6310 500 500 500
H57 0.08 24 0 40 500 0 0
H57 0.32 24 0.05 160 500 25 1.25
H57 0.34 24 0.1 170 500 50 5
H57 0.98 24 0.25 490 500 125 31.25
H57 1.42 24 0.5 710 500 250 125
H57 1.38 24 1 690 500 500 500
H59 5.86 1 0.5 2930 500 250 125
H59 7.96 24 4 3980 500 2000 8000
H59 0.05 1 0 25 500 0 0
H59 6.2 1 0.5 3100 500 250 125
H59 7.67 24 4 3835 500 2000 8000
H60 0.14 1 0 70 500 0 0
H60 7.95 24 4 3975 500 2000 8000
H60 0.08 1 0 40 500 0 0
H60 0.52 1 0.05 260 500 25 1.25
H60 1.36 1 0.1 680 500 50 5
H60 3.38 1 0.25 1690 500 125 31.25
H60 6.52 1 0.5 3260 500 250 125
H60 9.02 1 1 4510 500 500 500
H60 0.14 24 0 70 500 0 0
H60 0.38 24 0.05 190 500 25 1.25
H60 0.46 24 0.1 230 500 50 5
H60 1.24 24 0.25 620 500 125 31.25
H60 1.8 24 0.5 900 500 250 125
H60 2.16 24 1 1080 500 500 500
H60 0.04 1 0 20 500 0 0
H60 0.78 1 0.05 390 500 25 1.25
H60 1.54 1 0.1 770 500 50 5
H60 4.1 1 0.25 2050 500 125 31.25
H60 6.42 1 0.5 3210 500 250 125
H60 12.1 1 1 6050 500 500 500
H60 0.06 24 0 30 500 0 0
H60 0.12 24 0.05 60 500 25 1.25
H60 0.32 24 0.1 160 500 50 5
H60 1.1 24 0.25 550 500 125 31.25
H60 1.26 24 0.5 630 500 250 125
H60 1.82 24 1 910 500 500 500
H61 0.1 1 0 50 500 0 0
H61 0.78 1 0.05 390 500 25 1.25
H61 1.34 1 0.1 670 500 50 5
H61 4.12 1 0.25 2060 500 125 31.25
H61 6.92 1 0.5 3460 500 250 125
H61 9.98 1 1 4990 500 500 500
H61 0.08 24 0 40 500 0 0
H61 0.36 24 0.05 180 500 25 1.25
H61 0.44 24 0.1 220 500 50 5
H61 1.14 24 0.25 570 500 125 31.25
H61 2.08 24 0.5 1040 500 250 125
H61 1.56 24 1 780 500 500 500
H61 0.1 1 0 50 500 0 0
H61 0.82 1 0.05 410 500 25 1.25
H61 1.82 1 0.1 910 500 50 5
H61 3.72 1 0.25 1860 500 125 31.25
H61 7.08 1 0.5 3540 500 250 125
H61 11.52 1 1 5760 500 500 500
H61 0.16 24 0 80 500 0 0
H61 0.26 24 0.05 130 500 25 1.25
H61 0.34 24 0.1 170 500 50 5
H61 0.96 24 0.25 480 500 125 31.25
H61 1.44 24 0.5 720 500 250 125
H61 1.9 24 1 950 500 500 500
H61 10.75 1 1 5375 500 500 500
H61 8.5 24 4 4250 500 2000 8000
H61 0.14 1 0 70 500 0 0
H61 7.1 1 0.5 3550 500 250 125
H62 6.9 24 4 3450 500 2000 8000
H65 0.05 1 0 25 500 0 0
H65 7.03 24 4 3515 500 2000 8000
H65 0.08 1 0 40 500 0 0
H67 5.86 1 0.5 2930 500 250 125
H67 6.6 24 4 3300 500 2000 8000
H70 0.07 1 0 35 500 0 0
H70 7.81 24 4 3905 500 2000 8000
H72 0.07 1 0 35 500 0 0
H72 7.66 24 4 3830 500 2000 8000
H73 0.07 1 0 35 500 0 0
H73 7.57 24 4 3785 500 2000 8000
