# Supplementary material for: A statistical framework for radiation dose estimation with uncertainty quantification from the γ-H2AX assay
Source: PLoS One. 2018 Nov 28;13(11):e0207464. doi: 10.1371/journal.pone.0207464 (PMC6261578; doi:10.1371/journal.pone.0207464)
Supplement: S2 File — (ZIP) [file pone.0207464.s002.zip › PHE_H2AXcalibration.xls]

## Sheet: All
	1h						24h
Gy	0	0.05	0.1	0.25	0.5	1	0	0.05	0.1	0.25	0.5	1	4
H02	0.08				7.19								7.64667
H02	0.06					13.58
H02						13.52						2.08
H02							0.14					2.22
H02	0				8.4	11.9	0.1				1.6	3.7	7.7
H02	0.14				6.86
H02					7.52
H03	0.02				6.92	11.46	0.22				2.14	2.99	8.5
H07	0.05				7.35
H07	0.26
H07	0.04	0.88	1.52	3.58	6.62	10.62	0.08	0.32	0.3	0.46	1.02	1.78
H07	0.1	0.76	2.02	4.26	7.02	13.46	0.08	0.22	0.38	0.72	1.16	1.78
H08	0.12					12.38
H08						12.26						2.36
H08							0.18					2.54
H09	0.08				7.3	9.94
H09						9.86						2.38
H09							0.04					2.42
H09	0.18
H09	0.04	0.7	1.44	3.26	7.02	9.32	0.04	0.5	0.44	1.66	1.78	1.74
H09	0.08	1.2	2.08	4.02	6.7	12.12	0.06	0.28	0.42	1.36	1.12	1.78
H12	0.107483												7.68667
H12	0.538				7.6								7.66
H12	0.04
H12	0.08	0.8	1.3	4.12	6.8	9.76	0.08	0.3	0.52	0.6	1.84	1.56
H12	0.06	0.96	1.6	3.22	6.62	11.36	0.12	0.26	0.34	0.78	0.94	1.72
H14					7.48
H15	0.34				6.38								8.52
H15					6.04								7.98
H15	0.54
H17					7.24
H17					7.68								8.12
H17					6.8
H19	0				5.96								7
H19					5.96								6.82
H19	0.18
H19					5.76								8.82
H19					6.162
H20	0.0666667												7.49333
H20	0.2				7.4								8.3
H20	0.36
H29					7.26								7.06
H30					7.46								9.1
H31					7.68								8.3
H33	0.16
H33	0.04	0.64	1.3	2.86	6.64	9.3	0.04	0.22	0.42	0.8	1.3	1.16
H33	0.06	0.98	1.94	4.16	6.1	11.42	0.12	0.1	0.18	0.78	1.18	1.38
H34	0.1				7.4								7.74
H34					7.3								7.68
H34	0.06
H34	0.1				7.96
H43					7.14								8.28
H43					7.14
H48													8.4
H48	0.1				7.4	12.26	0.06				1.68	2.9	7.74
H50	0.0866667				7.2								7.20667
H50													10.9
H53	0.12				6.64								6.34
H53					6.52								6.12
H53	0.22
H53					6.76								6.86
H53					6.26
H54	0.04					13.82						2.16
H54						13.78
H54	0.12											2.28
H54	0.08	0.64	1.76	3.34	6.34	9.8	0.1	0.36	0.52	0.68	1.4	1.22
H54	0.04	0.88	1.82	3.96	6.34	11.82	0.04	0.14	0.28	0.8	1.28	1.26
H56	0.16				7.28
H57	0.12				7.48
H57	0.04	0.6	1.42	3.08	6.64	9.84	0.1	0.32	0.5	0.68	1.44	2.08
H57	0.02	0.86	1.96	3.24	6.74	12.62	0.08	0.32	0.34	0.98	1.42	1.38
H59					5.86								7.96
H59	0.0466667				6.2								7.66667
H60	0.14												7.95
H60	0.08	0.52	1.36	3.38	6.52	9.02	0.14	0.38	0.46	1.24	1.8	2.16
H60	0.04	0.78	1.54	4.1	6.42	12.1	0.06	0.12	0.32	1.1	1.26	1.82
H61	0.1	0.78	1.34	4.12	6.92	9.98	0.08	0.36	0.44	1.14	2.08	1.56
H61	0.1	0.82	1.82	3.72	7.08	11.52	0.16	0.26	0.34	0.96	1.44	1.9
H61						10.75							8.5
H61	0.14				7.1
H62													6.9
H65	0.0533333												7.02667
H65	0.08
H67					5.86								6.6
H70	0.0666667												7.80667
H72	0.0666667												7.66
H73	0.0666667												7.56667
